# Supplementary material for: Interventions Related to Menstrual Health and Menstrual-Cycle-Associated Symptoms in Female Athletes: Implications for Recovery and Athletic Performance
Source: Sports (Basel). 2026 Jun 8;14(6):236. doi: 10.3390/sports14060236 (PMC13306975; doi:10.3390/sports14060236)
Supplement: Supplementary file 1 [file sports-14-00236-s001.zip]

Archive with 1 entries (1 files):
- sports-4311885-supplementary.pdf
